# Supplementary material for: A midbrain circuit for high-fat-food induced conditioned taste aversion
Source: Nat Commun. 2026 Apr 18;17:5388. doi: 10.1038/s41467-026-72107-2 (PMC13276400; doi:10.1038/s41467-026-72107-2)
Supplement: Supplementary file 4 — Source Data [file 41467_2026_72107_MOESM4_ESM.xlsx]

## Sheet: Figure 1b,d,e,i-m
Figure 1b
		NC(Normal chow)	HFF(High fat food)								NC	HFF
Preference(%)		3.84615	96.1538						Food consumption(g)		0.02	0.5
		5.47945	94.5205								0.04	0.69
		7.40741	92.5926		Unpaired t test	P value	<0.0001				0.04	0.5
		3.33333	96.6667			P value summary	****				0.04	1.16
		2.27273	97.7273			Significantly different (P < 0.05)?	Yes				0.03	1.29
		4.44444	95.5556			One- or two-tailed P value?	Two-tailed				0.02	0.43
		12.3288	87.6712								0.09	0.64
		2.46914	97.5309								0.02	0.79
		4.13793	95.8621								0.06	1.39
		13.7931	86.2069								0.2	1.25
Figure 1d
		NaCl	LiCl
HFF Preference(%)		95.7447	18.75		Mann Whitney test	P value		0.0079
		96.1539	0			Exact or approximate P value?		Exact
		93.4579	12.5			P value summary		**
		94.4954	0			Significantly different (P < 0.05)?		Yes
		92.2222	0			One- or two-tailed P value?		Two-tailed
Figure 1e
		NaCl		LiCl
		NC	HFF	NC	HFF					NaCl	LiCl
Day4 food consumption(g)		0.04	0.9	0.39	0.09		Mann Whitney test	P value		0.0079	0.0079
		0.04	1	0.59	0			Exact or approximate P value?		Exact	Exact
		0.07	1	0.56	0.08			P value summary		**	**
		0.06	1.03	0.69	0			Significantly different (P < 0.05)?		Yes	Yes
		0.07	0.83	0.39	0			One- or two-tailed P value?		Two-tailed	Two-tailed
Figure 1i
		PVT		LHb		LDTg		MRR
		EGFP	hM4Di	EGFP	hM4Di	EGFP	hM4Di	EGFP	hM4Di				PVT	LHb	LDTg	MRR
HFF Preference(%)		20.59	3.75	18.92	3.8	17.65	0	20	82.43		Mann Whitney test	P value	0.8413	0.5476	0.0556	0.0079
		14.29	6.98	10.53	6.17	8.14	7.87	6.9	70.59			Exact or approximate P value?	Exact	Exact	Exact	Exact
		8.97	10	8.05	8.75	14.29	15.71	18.46	49.32			P value summary	ns	ns	ns	**
		5.63	12.12	7.79	14.1	20.69	12.5	12.33	50.79			Significantly different (P < 0.05)?	No	No	No	Yes
		4	10.11	13.43	12.86	16.18	8	8.05	32.89			One- or two-tailed P value?	Two-tailed	Two-tailed	Two-tailed	Two-tailed
Figure 1j
	PVT	EGFP		hM4Di
		NC	HFF	NC	HFF				EGFP	hM4Di
Day4 food consumption(g)		0.54	0.14	0.77	0.03		Mann Whitney test	P value	0.0079	0.0079
		0.6	0.1	0.86	0.06			Exact or approximate P value?	Exact	Exact
		0.71	0.07	0.63	0.07			P value summary	**	**
		0.67	0.04	0.54	0.08			Significantly different (P < 0.05)?	Yes	Yes
		0.72	0.03	0.8	0.09			One- or two-tailed P value?	Two-tailed	Two-tailed
Figure 1k
	LHb	EGFP		hM4Di
		NC	HFF	NC	HFF				EGFP	hM4Di
Day4 food consumption(g)		0.6	0.14	0.76	0.03		Mann Whitney test	P value	0.0079	0.0079
		0.68	0.08	0.76	0.05			Exact or approximate P value?	Exact	Exact
		0.8	0.07	0.73	0.07			P value summary	**	**
		0.71	0.06	0.67	0.11			Significantly different (P < 0.05)?	Yes	Yes
		0.58	0.09	0.61	0.09			One- or two-tailed P value?	Two-tailed	Two-tailed
Figure 1l
	LDTg	EGFP		hM4Di
		NC	HFF	NC	HFF				EGFP	hM4Di
Day4 food consumption(g)		0.56	0.12	0.72	0		Mann Whitney test	P value	0.0079	0.0079
		0.79	0.07	0.82	0.07			Exact or approximate P value?	Exact	Exact
		0.6	0.1	0.59	0.11			P value summary	**	**
		0.46	0.12	0.56	0.08			Significantly different (P < 0.05)?	Yes	Yes
		0.57	0.11	0.69	0.06			One- or two-tailed P value?	Two-tailed	Two-tailed
Figure 1m
	MRR	EGFP		hM4Di
		NC	HFF	NC	HFF				EGFP	hM4Di
Day4 food consumption(g)		0.56	0.14	0.13	0.61		Mann Whitney test	P value	0.0079	0.4206
		0.81	0.06	0.2	0.48			Exact or approximate P value?	Exact	Exact
		0.53	0.12	0.37	0.36			P value summary	**	ns
		0.64	0.09	0.31	0.32			Significantly different (P < 0.05)?	Yes	No
		0.8	0.07	0.51	0.25			One- or two-tailed P value?	Two-tailed	Two-tailed

## Sheet: Figure 2b,e,f,i,j,p,q
Figure 2b
				c-Fos+only	c-Fos(total)			c-Fos+Glu+	c-Fos(total)
	c-Fos+ only(%)	22.81		93	355	0.261972		262	355	0.738028
	c-Fos+Glu+(%)	77.19		93	370	0.251351		277	370	0.748649
				85	422	0.201422		337	422	0.798578
				97	491	0.197556		394	491	0.802444
					mean	0.2281			mean	0.7719
Figure 2e
		EGFP	hM4Di
HFF Preference(%)		3.95	80.26		Mann Whitney test	P value		0.0006
		3.08	60			Exact or approximate P value?		Exact
		0	59.72			P value summary		***
		0	34.72			Significantly different (P < 0.05)?		Yes
		0	84.81			One- or two-tailed P value?		Two-tailed
		8.79	27.63
		2.99	90.48
Figure 2f
		EGFP		hM4Di
		NC	HFF	NC	HFF	Mann Whitney test	P value		EGFP	hM4Di
Day4 food consumption(g)		0.73	0.03	0.15	0.61		Exact or approximate P value?		0.0006	0.0973
		0.63	0.02	0.42	0.48		P value summary		Exact	Exact
		0.75	0	0.29	0.43		Significantly different (P < 0.05)?		***	ns
		0.68	0	0.47	0.25		One- or two-tailed P value?		Yes	No
		0.94	0	0.12	0.67				Two-tailed	Two-tailed
		0.83	0.08	0.55	0.21
		0.65	0.02	0.08	0.76
Figure 2i
		mCherry	ChR2
HFF Preference(%)		87.14	68.75		Mann Whitney test	P value		0.0025
		97.18	44.19			Exact or approximate P value?		Exact
		98.85	27.78			P value summary		**
		98.85	24.68			Significantly different (P < 0.05)?		Yes
		87.06	0			One- or two-tailed P value?		Two-tailed
		87.34
		94.29
Figure 2j
		mCherry		ChR2
		NC	HFF	NC	HFF	Mann Whitney test	P value		mCherry	ChR2
Day4 food consumption(g)		0.09	0.61	0.25	0.55		Exact or approximate P value?		0.0006	0.0952
		0.02	0.69	0.48	0.38		P value summary		Exact	Exact
		0.01	0.86	0.52	0.2		Significantly different (P < 0.05)?		***	ns
		0.01	0.86	0.58	0.19		One- or two-tailed P value?		Yes	No
		0.11	0.74	0.64	0				Two-tailed	Two-tailed
		0.1	0.69
		0.04	0.66
Figure 2p
		NaCl	LiCl
Peak (Z-score)		1.8563	7.3922		Mann Whitney test	P value		0.0043
		1.1981	11.177			Exact or approximate P value?		Exact
		1.0592	9.3406			P value summary		**
		0.91077	12.2021			Significantly different (P < 0.05)?		Yes
		0.92373	9.644			One- or two-tailed P value?		Two-tailed
			17.0161
Figure 2q
		NaCl	LiCl
AUC (Z-score)		1.56468	50.2227		Mann Whitney test	P value		0.0043
		-1.25976	61.4622			Exact or approximate P value?		Exact
		-2.43957	57.9858			P value summary		**
		-0.31287	69.2922			Significantly different (P < 0.05)?		Yes
		-3.7398	47.9367			One- or two-tailed P value?		Two-tailed
			84.2604

## Sheet: Figure 3d-i,l,m,p,s,t
Figure 3d
		mPFC-MRR		MPOA-MRR		LPO-MRR		LHb-MRR		LH-MRR
		mCherry	ChR2	mCherry	ChR2	mCherry	ChR2	mCherry	ChR2	mCherry	ChR2
HFF Preference(%)		87.06	96.25	90.14	28.57	96.88	93.33	95.45	96.25	99	92
		96	92.1	96	40	92.39	98	91.25	84.15	100	98.11
		93.98	88.16	93.98	0	90	94.37	98.9	90	93.98	88.73
		98	98	88.06	62.5	95.71	98.11	88.16	98.67	94.74	93.67
		87.06	94.05	92.56	30.38	89.74	86.15	90.41	95.45	92.31	98
	Mann Whitney test	P value	0.5714		0.0079		0.5476		>0.9999		0.3095
		Exact or approximate P value?	Exact		Exact		Exact		Exact		Exact
		P value summary	ns		**		ns		ns		ns
		Significantly different (P < 0.05)?	No		Yes		No		No		No
		One- or two-tailed P value?	Two-tailed		Two-tailed		Two-tailed		Two-tailed		Two-tailed
Figure 3e
	mPFC-MRR	mCherry		ChR2
		NC	HFF	NC	HFF					mCherry	ChR2
Day4 food consumption(g)		0.11	0.74	0.03	0.77		Mann Whitney test	P value		0.0079	0.0079
		0.03	0.72	0.06	0.7			Exact or approximate P value?		Exact	Exact
		0.05	0.78	0.09	0.67			P value summary		**	**
		0.02	0.98	0.02	0.98			Significantly different (P < 0.05)?		Yes	Yes
		0.11	0.74	0.05	0.79			One- or two-tailed P value?		Two-tailed	Two-tailed
Figure 3f
	MPOA-MRR	mCherry		ChR2
		NC	HFF	NC	HFF					mCherry	ChR2
Day4 food consumption(g)		0.07	0.64	0.5	0.2		Mann Whitney test	P value		0.0079	0.0317
		0.03	0.73	0.39	0.26			Exact or approximate P value?		Exact	Exact
		0.05	0.78	0.71	0			P value summary		**	*
		0.08	0.59	0.27	0.45			Significantly different (P < 0.05)?		Yes	Yes
		0.06	0.75	0.55	0.24			One- or two-tailed P value?		Two-tailed	Two-tailed
Figure 3g
	LPO-MRR	mCherry		ChR2
		NC	HFF	NC	HFF					mCherry	ChR2
Day4 food consumption(g)		0.03	0.93	0.05	0.7		Mann Whitney test	P value		0.0079	0.0079
		0.07	0.85	0.02	0.98			Exact or approximate P value?		Exact	Exact
		0.08	0.72	0.04	0.67			P value summary		**	**
		0.03	0.67	0.01	0.52			Significantly different (P < 0.05)?		Yes	Yes
		0.08	0.7	0.09	0.56			One- or two-tailed P value?		Two-tailed	Two-tailed
Figure 3h
	LHb-MRR	mCherry		ChR2
		NC	HFF	NC	HFF					mCherry	ChR2
Day4 food consumption(g)		0.04	0.84	0.03	0.77		Mann Whitney test	P value		0.0079	0.0079
		0.07	0.73	0.13	0.69			Exact or approximate P value?		Exact	Exact
		0.01	0.9	0.08	0.72			P value summary		**	**
		0.09	0.67	0.01	0.74			Significantly different (P < 0.05)?		Yes	Yes
		0.07	0.66	0.04	0.84			One- or two-tailed P value?		Two-tailed	Two-tailed
Figure 3i
	LH-MRR	mCherry		ChR2
		NC	HFF	NC	HFF					mCherry	ChR2
Day4 food consumption(g)		0.01	0.99	0.06	0.69		Mann Whitney test	P value		0.0079	0.0079
		0	0.82	0.01	0.52			Exact or approximate P value?		Exact	Exact
		0.05	0.78	0.08	0.63			P value summary		**	**
		0.04	0.72	0.05	0.74			Significantly different (P < 0.05)?		Yes	Yes
		0.05	0.6	0.02	0.98			One- or two-tailed P value?		Two-tailed	Two-tailed
Figure 3l
		EGFP	hM4Di
HFF Preference(%)		11.43	56.32		Mann Whitney test	P value		0.0079
		8.75	46.05			Exact or approximate P value?		Exact
		17.46	63.33			P value summary		**
		0	33.33			Significantly different (P < 0.05)?		Yes
		5	30.14			One- or two-tailed P value?		Two-tailed
Figure 3m
		EGFP		hM4Di						EGFP	hM4Di
		NC	HFF	NC	HFF		Mann Whitney test	P value		0.0079	0.5476
Day4 food consumption(g)		0.62	0.08	0.38	0.49			Exact or approximate P value?		Exact	Exact
		0.73	0.07	0.41	0.35			P value summary		**	ns
		0.52	0.11	0.33	0.57			Significantly different (P < 0.05)?		Yes	No
		0.71	0	0.5	0.25			One- or two-tailed P value?		Two-tailed	Two-tailed
		0.76	0.04	0.51	0.22
Figure 3p
		PTX	PTX+TTX	PTX+TTX+4AP	PTX+TTX+4AP+DNQX
oEPSC Amplitude(pA)		324.091	9.2	320.96	3.84531
		38.1254	1.41699	22.7118	1.33569
		71.9741	1.06978	56.606	4.89219
		474.738	3.03389	472.163	2.14482
		121.182	4.34271	96.704	2.43606
		335.357	2.58034	187.101	4.12988
		195.283	1.50596	291.268	13.2055
		59.9097	2.06851	54.0148	2.58831
Figure 3s
		NaCl	LiCl
mEPSC frequency (Hz)		0.365	3.058	0.0469
		0.979	1.042	*
		1.364	0.417	Yes
		0.509	2.431	Two-tailed
		1.434	1.425
		0.739	1.773
		1.145	1.252
		0.413	0.804
		0.115	1.41
		1.747	1.522
Figure 3t
		NaCl	LiCl
mEPSC frequency (Hz)		6.731	9.244	0.2432
		8.363	7.172	ns
		8.903	8.026	No
		9.338	7.017	Two-tailed
		7.674	8.69
		7.573	8.556
		8.415	8.986
		9.766	6.402
		7.833	5.53
		9.789	8.663

## Sheet: Figure 4b,c,e
Figure 4b
		MRR-MS		MRR-BNST		MRR-LPO		MRR-LHb		MRR-LH		MRR-VTA		MRR-lPAG		MRR-PBN		MRR-LDTg
		mCherry	ChR2	mCherry	ChR2	mCherry	ChR2	mCherry	ChR2	mCherry	ChR2	mCherry	ChR2	mCherry	ChR2	mCherry	ChR2	mCherry	ChR2
HFF Preference on Day4(%)		90	89.04	96.2	99	98.75	97.73	89.16	91.18	97.89	94.67	94.9	97.65	98.77	86.75	100	91.89	98.77	95.89
		100	92.11	100	94.05	97.8	95.46	100	99	98.36	97.56	100	94.62	97.8	97.8	94.32	98.46	100	98.18
		98.75	100	96.47	96.97	97.14	97.14	100	94.87	88.06	89.47	99	88	97.14	97.14	100	89.56	92.11	88.57
		93.41	97.37	90.41	97.53	100	92.11	97.4	97.18	91.57	95.31	92.11	92.5	89.66	89.66	90.12	91.49	89.39	93.51
		98.53	86.59	93.9	89.02	95	95	86.67	89.86	95.83	90.63	96.97	89.04	92.06	92.06	92.54	93.85	92.42	96.88
	Mann Whitney test	P value	0.3333		0.8413		0.1429		0.7857		0.5476		0.1508		0.4444		0.2857		>0.9999
		Exact or approximate P value?	Exact		Exact		Exact		Exact		Exact		Exact		Exact		Exact		Exact
		P value summary	ns		ns		ns		ns		ns		ns		ns		ns		ns
		Significantly different (P < 0.05)?	No		No		No		No		No		No		No		No		No
		One- or two-tailed P value?	Two-tailed		Two-tailed		Two-tailed		Two-tailed		Two-tailed		Two-tailed		Two-tailed		Two-tailed		Two-tailed
Figure 4c
		MRR-MS		MRR-BNST		MRR-LPO		MRR-LHb		MRR-LH		MRR-VTA		MRR-lPAG		MRR-PBN		MRR-LDTg
		mCherry	ChR2	mCherry	ChR2	mCherry	ChR2	mCherry	ChR2	mCherry	ChR2	mCherry	ChR2	mCherry	ChR2	mCherry	ChR2	mCherry	ChR2
Food consumption on Day3(g)		0.92	0.68	0.82	0.7	0.7	0.94	1	0.42	1.1	0.98	0.78	0.83	0.8	0.83	0.78	0.56	1	0.94
		0.8	0.81	0.68	1	0.6	0.79	0.9	0.22	0.76	0.92	0.7	0.53	0.91	0.84	0.95	0.72	0.7	0.6
		0.75	0.9	0.9	0.78	1	0.84	0.78	0.15	0.87	0.79	0.92	0.72	0.86	0.93	0.69	0.8	0.68	0.8
		0.76	0.59	0.76	0.69	0.84	0.79	0.84	0.38	0.84	0.8	0.7	0.93	0.65	0.58	1.1	0.78	0.84	0.6
		0.6	0.7	0.93	0.89	0.7	1	0.7	0.44	0.93	0.68	0.56	0.7	0.7	0.7	0.8	0.9	0.8	0.68
	Mann Whitney test	P value	0.6905		>0.9999		0.2778		0.0079		0.5476		0.8492		>0.9999		0.4127		0.2778
		Exact or approximate P value?	Exact		Exact		Exact		Exact		Exact		Exact		Exact		Exact		Exact
		P value summary	ns		ns		ns		**		ns		ns		ns		ns		ns
		Significantly different (P < 0.05)?	No		No		No		Yes		No		No		No		No		No
		One- or two-tailed P value?	Two-tailed		Two-tailed		Two-tailed		Two-tailed		Two-tailed		Two-tailed		Two-tailed		Two-tailed		Two-tailed
Figure 4e
Supplementary Figure 10b
		RTPP1		RTPP2				RTPP1 mCherry		RTPP1 ChR2		RTPP2 mCherry		RTPP2 ChR2
		mCherry	ChR2	mCherry	ChR2			stim.area	cont.area	stim.area	cont.area	stim.area	cont.area	stim.area	cont.area
Time spent in stim. area(%)		44.6	30.87	38.9	28.08		time(s)	267.6	332.4	185.2	414.8	233.4	366.6	168.5	431.5
		59.08	15.58	48.93	18.97			354.5	245.5	93.5	506.5	293.6	306.4	113.8	486.2
		46.9	25.88	62.87	38.08			281.4	318.6	155.3	444.7	377.2	222.8	228.5	371.5
		60	16.98	55.08	17.68			360	240	101.9	498.1	330.5	269.5	106.1	493.9
		54.65	26.93	45.98	30.53			327.9	272.1	161.6	438.4	275.9	324.1	183.2	416.8
		47.73	17.9	51.3	14.08			286.4	313.6	107.4	492.6	307.8	292.2	84.5	515.5
	Mann Whitney test	P value	0.0022		0.0022
		Exact or approximate P value?	Exact		Exact
		P value summary	**		**
		Significantly different (P < 0.05)?	Yes		Yes
		One- or two-tailed P value?	Two-tailed		Two-tailed

## Sheet: Figure 5c,d,f,g,i,j
Figure 5c
		EGFP	hM4Di
HFF Preference(%)		16	22.08		Mann Whitney test	P value			0.3095
		7.14	14.06			Exact or approximate P value?			Exact
		14.47	6.25			P value summary			ns
		3.85	21.43			Significantly different (P < 0.05)?			No
		4.41	10			One- or two-tailed P value?			Two-tailed
Figure 5d
		EGFP		hM4Di
		NC	HFF	NC	HFF					EGFP	hM4Di
Day4 food consumption(g)		0.63	0.12	0.6	0.17		Mann Whitney test	P value		0.0079	0.0079
		0.65	0.05	0.55	0.09			Exact or approximate P value?		Exact	Exact
		0.65	0.11	0.75	0.05			P value summary		**	**
		0.75	0.03	0.55	0.15			Significantly different (P < 0.05)?		Yes	Yes
		0.65	0.03	0.63	0.07			One- or two-tailed P value?		Two-tailed	Two-tailed
Figure 5f
		EGFP	hM4Di
HFF Preference(%)		12.35	68.99		Mann Whitney test	P value		0.0079
		10	57.97			Exact or approximate P value?		Exact
		4	62.03			P value summary		**
		5.71	43.9			Significantly different (P < 0.05)?		Yes
		6.74	37.97			One- or two-tailed P value?		Two-tailed
Figure 5g
		EGFP		hM4Di
		NC	HFF	NC	HFF					EGFP	hM4Di
Day4 food consumption(g)		0.71	0.1	0.27	0.6		Mann Whitney test	P value		0.0079	0.2778
		0.63	0.07	0.29	0.4			Exact or approximate P value?		Exact	Exact
		0.72	0.03	0.3	0.49			P value summary		**	ns
		0.66	0.04	0.46	0.36			Significantly different (P < 0.05)?		Yes	No
		0.83	0.06	0.49	0.3			One- or two-tailed P value?		Two-tailed	Two-tailed
Figure 5i
		EGFP	hM4Di
NC consumption(g)		0.32	0.57		Mann Whitney test	P value		0.8175
		0.38	0.38			Exact or approximate P value?		Exact
		0.44	0.44			P value summary		ns
		0.63	0.56			Significantly different (P < 0.05)?		No
		0.59	0.36			One- or two-tailed P value?		Two-tailed
Figure 5j
		EGFP	hM4Di
HFF consumption(g)		0.68	0.74		Mann Whitney test	P value		0.8413
		0.6	0.8			Exact or approximate P value?		Exact
		0.72	0.95			P value summary		ns
		0.89	0.78			Significantly different (P < 0.05)?		No
		1.07	0.66			One- or two-tailed P value?		Two-tailed

## Sheet: Supplementary Figure 1a,b,d
Supplementary Figure 1a
		Day1 NC		Day2 NC		Day3 HFF		Day4 NC+HFF
		NaCl	LiCl	NaCl	LiCl	NaCl	LiCl	NaCl	LiCl
Food consumption(g)		0.42	0.42	0.54	0.53	0.62	0.51	0.94	0.48
		0.4	0.33	0.64	0.53	0.6	0.4	1.04	0.59
		0.35	0.55	0.58	0.69	0.6	0.75	1.07	0.64
		0.5	0.31	0.59	0.49	0.6	0.63	1.09	0.69
		0.4	0.39	0.48	0.48	0.6	0.55	0.9	0.39
	Mann Whitney test	P value	0.5794		0.4444		0.6667		0.0079
		Exact or approximate P value?	Exact		Exact		Exact		Exact
		P value summary	ns		ns		ns		**
		Significantly different (P < 0.05)?	No		No		No		Yes
		One- or two-tailed P value?	Two-tailed		Two-tailed		Two-tailed		Two-tailed
Supplementary Figure 1b
		NaCl		LiCl
		NC	HFF	NC	HFF
Day4 food consumption(g)		0.04	0.9	0.39	0.09
		0.04	1	0.59	0
		0.07	1	0.56	0.08
		0.06	1.03	0.69	0
		0.07	0.83	0.39	0
	Mann Whitney test	P value	0.0079		0.0079
		Exact or approximate P value?	Exact		Exact
		P value summary	**		**
		Significantly different (P < 0.05)?	Yes		Yes
		One- or two-tailed P value?	Two-tailed		Two-tailed
Supplementary Figure 1d
		Day1 NC		Day2 NC		Day3 HFF		Day4 NC
		NaCl	LiCl	NaCl	LiCl	NaCl	LiCl	NaCl	LiCl
Food consumption(g)		0.38	0.54	0.47	0.57	1.02	0.81	0.68	0.49
		0.61	0.41	0.53	0.58	0.8	0.96	0.45	0.66
		0.43	0.62	0.65	0.71	0.83	0.9	0.58	0.8
		0.52	0.38	0.69	0.42	0.9	0.69	0.63	0.42
		0.48	0.55	0.76	0.68	0.68	0.82	0.49	0.5
	Mann Whitney test	P value	0.746		0.8413		>0.9999		>0.9999
		Exact or approximate P value?	Exact		Exact		Exact		Exact
		P value summary	ns		ns		ns		ns
		Significantly different (P < 0.05)?	No		No		No		No
		One- or two-tailed P value?	Two-tailed		Two-tailed		Two-tailed		Two-tailed

## Sheet: Supplementary Figure 2b-f
Supplementary Figure 2b
		NaCl	LPS
HFF Preference(%)		95.7447	0		Mann Whitney test	P value			0.0079
		96.1539	0			Exact or approximate P value?			Exact
		93.4579	0			P value summary			**
		94.4954	3.6364			Significantly different (P < 0.05)?			Yes
		92.2222	5.6604			One- or two-tailed P value?			Two-tailed
Supplementary Figure 2c
		Day1 NC		Day2 NC		Day3 HFF		Day4 NC+HFF
		NaCl	LPS	NaCl	LPS	NaCl	LPS	NaCl	LPS
Food consumption(g)		0.42	0.37	0.54	0.58	0.62	0.63	0.94	0.55
		0.4	0.4	0.64	0.64	0.6	0.7	1.04	0.53
		0.35	0.53	0.58	0.74	0.6	0.65	1.07	0.7
		0.5	0.42	0.59	0.6	0.6	0.67	1.09	0.61
		0.4	0.35	0.48	0.55	0.6	0.59	0.9	0.47
	Mann Whitney test	P value	>0.9999		0.2857		0.1111		0.0079
		Exact or approximate P value?	Exact		Exact		Exact		Exact
		P value summary	ns		ns		ns		**
		Significantly different (P < 0.05)?	No		No		No		Yes
		One- or two-tailed P value?	Two-tailed		Two-tailed		Two-tailed		Two-tailed
Supplementary Figure 2d
		NaCl		LPS
		NC	HFF	NC	HFF					NaCl	LPS
Day4 food consumption(g)		0.04	0.9	0.53	0.02		Mann Whitney test	P value		0.0079	0.0079
		0.04	1	0.5	0.03			Exact or approximate P value?		Exact	Exact
		0.07	1	0.7	0			P value summary		**	**
		0.06	1.03	0.61	0			Significantly different (P < 0.05)?		Yes	Yes
		0.07	0.83	0.47	0			One- or two-tailed P value?		Two-tailed	Two-tailed
Supplementary Figure 2e
		Acbc		LSI		PrL		IL		Cg2		IC		BNST		VP		MPA		PVT		LHb		BLA		CEA		LH		PVM		DMH		PSTH		lPAG		DR		MRR		PBN		LDTg		LC
c-Fos+ cells/mm²		NaCl	LPS	NaCl	LPS	NaCl	LPS	NaCl	LPS	NaCl	LPS	NaCl	LPS	NaCl	LPS	NaCl	LPS	NaCl	LPS	NaCl	LPS	NaCl	LPS	NaCl	LPS	NaCl	LPS	NaCl	LPS	NaCl	LPS	NaCl	LPS	NaCl	LPS	NaCl	LPS	NaCl	LPS	NaCl	LPS	NaCl	LPS	NaCl	LPS	NaCl	LPS
		118.108	262.04	151.276	156.553	256.618	301.458	272.667	470.899	165.361	200.204	280.833	419.069	444.059	491.026	59.0226	127.205	505.769	957.595	784.375	1219.08	272.581	930.435	175.18	282.965	456.028	721.569	75.502	179.012	397.059	728.571	586.702	852.439	349.359	443.258	480.511	618.413	379.558	575.714	65.3386	241.564	711.538	1689.66	278.289	659.88	258.974	620.732
		147.586	165.906	127.071	198.133	228.571	304.012	304.192	356.494	140.142	250.523	277.445	544.54	333.704	615.439	94.5295	102.459	508.021	752.695	749.138	1221.2	226.562	877.586	199.668	231.894	450	735.915	106.638	203.036	407.143	1047.06	643.077	693.548	358.333	619.481	518.079	772.832	366.839	592.821	38.3212	257.463	653.125	1338.81	301.266	523.602	372.632	666.667
		89.3072	200.321	144.32	222.363	254.153	256.897	341.414	438.182	165.476	210.436	276.923	443.013	422.222	666.995	83.7209	108.261	480.899	956.18	817.476	1154.88	332.836	1144.44	175.172	251.864	480	582	107.048	111.379	391.892	1330	598.889	1048.85	329.221	539.333	513.506	612.166	410.101	478.495	24.9147	279.931	651.471	893.939	337.267	470.253	372.5	624.359
		128.438	172.855	165.985	177.995	258.466	262.59	276.744	488.601	208.949	249.522	235.546	374.208	394.841	676	85.0288	136.101	561.25	1167.28	738.565	1072.67	258.571	1153.85	186.349	221.481	546.207	682.222	123.953	147.046	360	1225.64	575.124	974.118	366.471	420.958	552.647	705.263	430.27	427.222	40.5594	188.889	644.828	1168.33	364.242	459.211	307.143	431.429
	Sidak's multiplecomparisons test (NaCl - LPS)	P Value	0.994		>0.9999		>0.9999		0.4385		>0.9999		0.1002		0.0159		>0.9999		<0.0001		<0.0001		<0.0001		0.9998		0.0379		>0.9999		<0.0001		0.0001		0.2606		0.2054		0.6914		0.0337		<0.0001		0.0217		0.0011
		Summary	ns		ns		ns		ns		ns		ns		*		ns		****		****		****		ns		*		ns		****		***		ns		ns		ns		*		****		*		**
		Significant?	No		No		No		No		No		No		Yes		No		Yes		Yes		Yes		No		Yes		No		Yes		Yes		No		No		No		Yes		Yes		Yes		Yes
	Two-way ANOVA	Source of Variation	% of total variation	P value	P value summary	Significant?
		Interaction	10.93	<0.0001	****	Yes
		Row Factor	68.9	<0.0001	****	Yes
		Column Factor	14.25	<0.0001	****	Yes
Supplementary Figure 2f
		Acbc		LSI		PrL		IL		Cg2		IC		BNST		VP		MPA		PVT		LHb		BLA		CEA		LH		PVM		DMH		PSTH		lPAG		DR		MRR		PBN		LDTg		LC
The area of brain regions (mm2)		NaCl	LPS	NaCl	LPS	NaCl	LPS	NaCl	LPS	NaCl	LPS	NaCl	LPS	NaCl	LPS	NaCl	LPS	NaCl	LPS	NaCl	LPS	NaCl	LPS	NaCl	LPS	NaCl	LPS	NaCl	LPS	NaCl	LPS	NaCl	LPS	NaCl	LPS	NaCl	LPS	NaCl	LPS	NaCl	LPS	NaCl	LPS	NaCl	LPS	NaCl	LPS
		6.13	6.6	8.23	8.24	2.72	3.43	1.5	1.89	4.85	4.89	4.8	4.51	2.02	2.34	5.32	5.33	1.56	1.58	1.92	1.73	0.62	0.69	2.78	3.17	1.41	1.53	4.98	4.86	0.34	0.28	1.88	1.64	1.56	1.78	3.13	3.15	1.81	2.1	2.51	2.43	0.52	0.58	1.52	1.67	0.78	0.82
		5.8	6.23	8.57	8.57	2.52	3.24	1.67	1.54	5.63	5.74	5.01	4.67	2.7	2.85	4.57	4.88	1.87	1.67	2.32	1.84	0.64	0.58	3.01	3.01	1.38	1.42	4.67	4.94	0.28	0.34	1.95	1.55	1.68	1.54	3.54	3.46	1.93	1.95	2.74	2.68	0.64	0.67	1.58	1.61	0.95	0.93
		6.64	5.71	8.01	7.87	3.01	2.9	1.98	1.65	5.04	5.27	5.2	4.58	1.89	2.03	4.73	4.6	1.78	1.78	2.06	1.64	0.67	0.63	2.9	2.95	1.5	1.5	4.54	4.57	0.37	0.4	1.8	1.74	1.54	1.5	3.48	3.37	1.98	1.86	2.93	2.89	0.68	0.66	1.61	1.58	0.8	0.78
		6.4	5.72	7.82	8.18	3.13	2.78	1.72	1.93	4.47	6.28	4.67	4.42	2.52	2.5	5.21	5.54	1.6	1.62	2.23	1.5	0.7	0.65	3.15	2.7	1.45	1.35	4.3	4.74	0.25	0.39	2.01	1.7	1.7	1.67	3.4	3.23	1.85	1.8	2.86	2.52	0.58	0.6	1.65	1.52	0.98	0.7
	Multiple t tests-one per row	P value	0.551349		0.798662		0.279711		0.806605		0.205514		0.026423		0.589259		0.658903		0.655738		0.007317		0.513314		0.984748		0.76626		0.378167		0.315487		0.006217		0.974746		0.484341		0.660085		0.378088		0.606451		0.908108		0.355728
		P value summary	ns		ns		ns		ns		ns		ns		ns		ns		ns		ns		ns		ns		ns		ns		ns		ns		ns		ns		ns		ns		ns		ns		ns
		Significant?	No		No		No		No		No		No		No		No		No		No		No		No		No		No		No		No		No		No		No		No		No		No		No

## Sheet: Supplementary Figure 3a,b
Supplementary Figure 3a
		Acbc		LSI		PrL		IL		Cg2		IC		BNST		VP		MPA		PVT		LHb		BLA		CEA		LH		PVM		DMH		PSTH		lPAG		DR		MRR		PBN		LDTg		LC
c-Fos+ cells/mm²		NaCl	LiCl	NaCl	LiCl	NaCl	LiCl	NaCl	LiCl	NaCl	LiCl	NaCl	LiCl	NaCl	LiCl	NaCl	LiCl	NaCl	LiCl	NaCl	LiCl	NaCl	LiCl	NaCl	LiCl	NaCl	LiCl	NaCl	LiCl	NaCl	LiCl	NaCl	LiCl	NaCl	LiCl	NaCl	LiCl	NaCl	LiCl	NaCl	LiCl	NaCl	LiCl	NaCl	LiCl	NaCl	LiCl
		118.108	168.636	151.276	116.382	256.618	206.429	272.667	237.162	165.361	182.443	280.833	327.61	444.059	624.138	59.0226	104.283	505.769	700	784.375	945.685	272.581	516	175.18	184.615	456.028	632.168	75.502	88.0478	397.059	462.5	586.702	587.166	349.359	436.25	480.511	638.551	379.558	454.255	65.3386	143.165	711.538	1120	278.289	450.323	258.974	334.94
		147.586	169.056	127.071	141.397	228.571	256.711	304.192	281.481	140.142	144.02	277.445	361.67	333.704	580.303	94.5295	78.8235	508.021	661.878	749.138	899.01	226.562	719.118	199.668	199.371	450	581.437	106.638	110.667	407.143	417.241	643.077	573.892	358.333	391.824	518.079	620.988	366.839	459.204	38.3212	154.417	653.125	1060.71	301.266	496.753	372.632	390.426
		89.3072	133.968	144.32	154.348	254.153	251.111	341.414	345.294	165.476	170.878	276.923	363.938	422.222	556.931	83.7209	69.6565	480.899	628.571	817.476	842.918	332.836	731.507	175.172	140.345	480	613.043	107.048	122.803	391.892	400	598.889	645.05	329.221	348.077	513.506	530	410.101	410	24.9147	133.333	651.471	1118.57	337.267	509.524	372.5	378.431
		128.438	161.611	165.985	171.429	258.466	271.827	276.744	332.787	208.949	209.651	235.546	332.917	394.841	512.5	85.0288	78.7942	561.25	653.374	738.565	835.526	258.571	759.091	186.349	186.121	546.207	696.479	123.953	132.181	360	403.704	575.124	630.964	366.471	348.503	552.647	556.757	430.27	435.326	40.5594	147.727	644.828	1098.53	364.242	496.364	307.143	326.364
	Sidak's multiplecomparisons test (NaCl - LiCl)	P Value	0.9675		>0.9999		>0.9999		>0.9999		>0.9999		0.0469		<0.0001		>0.9999		<0.0001		0.0007		<0.0001		>0.9999		<0.0001		>0.9999		0.9952		>0.9999		0.9975		0.126		0.8839		0.0018		<0.0001		<0.0001		0.9981
		Summary	ns		ns		ns		ns		ns		*		****		ns		****		***		****		ns		****		ns		ns		ns		ns		ns		ns		**		****		****		ns
		Significant?	No		No		No		No		No		Yes		Yes		No		Yes		Yes		Yes		No		Yes		No		No		No		No		No		No		Yes		Yes		Yes		No
	Two-way ANOVA	Source of Variation	Interaction	Row Factor	Column Factor
		% of total variation	6.376	88.29	3.58
		P value	<0.0001	<0.0001	<0.0001
		P value summary	****	****	****
		Significant?	Yes	Yes	Yes
Supplementary Figure 3b
		Acbc		LSI		PrL		IL		Cg2		IC		BNST		VP		MPA		PVT		LHb		BLA		CEA		LH		PVM		DMH		PSTH		lPAG		DR		MRR		PBN		LDTg		LC
The area of brain regions (mm2)		NaCl	LiCl	NaCl	LiCl	NaCl	LiCl	NaCl	LiCl	NaCl	LiCl	NaCl	LiCl	NaCl	LiCl	NaCl	LiCl	NaCl	LiCl	NaCl	LiCl	NaCl	LiCl	NaCl	LiCl	NaCl	LiCl	NaCl	LiCl	NaCl	LiCl	NaCl	LiCl	NaCl	LiCl	NaCl	LiCl	NaCl	LiCl	NaCl	LiCl	NaCl	LiCl	NaCl	LiCl	NaCl	LiCl
		6.13	6.3	8.23	8.79	2.72	2.8	1.5	1.48	4.85	5.24	4.8	4.31	2.02	2.03	5.32	4.67	1.56	1.72	1.92	1.97	0.62	0.75	2.78	3.12	1.41	1.43	4.98	5.02	0.34	0.32	1.88	1.87	1.56	1.6	3.13	3.45	1.81	1.88	2.51	2.78	0.52	0.6	1.52	1.55	0.78	0.83
		5.8	6.33	8.57	8.02	2.52	2.98	1.67	1.62	5.63	6.02	5.01	4.67	2.7	1.98	4.57	5.1	1.87	1.81	2.32	2.02	0.64	0.68	3.01	3.18	1.38	1.67	4.67	4.5	0.28	0.29	1.95	2.03	1.68	1.59	3.54	3.24	1.93	2.01	2.74	2.83	0.64	0.56	1.58	1.54	0.95	0.94
		6.64	6.6	8.01	8.28	3.01	2.7	1.98	1.7	5.04	4.67	5.2	4.52	1.89	2.02	4.73	5.24	1.78	1.75	2.06	2.33	0.67	0.73	2.9	2.9	1.5	1.38	4.54	4.78	0.37	0.38	1.8	2.02	1.54	1.56	3.48	3.1	1.98	1.8	2.93	2.7	0.68	0.7	1.61	1.68	0.8	1.02
		6.4	5.72	7.82	7.98	3.13	3.23	1.72	1.83	4.47	4.87	4.67	4.8	2.52	1.92	5.21	4.81	1.6	1.63	2.23	2.28	0.7	0.66	3.15	2.81	1.45	1.42	4.3	4.63	0.25	0.27	2.01	1.97	1.7	1.67	3.4	3.33	1.85	1.84	2.86	3.08	0.58	0.68	1.65	1.65	0.98	1.1
	Multiple t tests-one per row	P value	0.985205		0.670863		0.664107		0.644251		0.616506		0.070533		0.183068		0.991453		0.772199		0.894944		0.133085		0.731355		0.592718		0.564299		0.895239		0.324307		0.760398		0.392833		0.872152		0.504596		0.556031		0.74823		0.26343
		P value summary	ns		ns		ns		ns		ns		ns		ns		ns		ns		ns		ns		ns		ns		ns		ns		ns		ns		ns		ns		ns		ns		ns		ns
		Significant?	No		No		No		No		No		No		No		No		No		No		No		No		No		No		No		No		No		No		No		No		No		No		No

## Sheet: Supplementary Figure 4c,d
Supplementary Figure 4c
		EGFP	hM4Di
HFF Preference(%)		0	52.72		Mann Whitney test	P value		0.0079
		2.94	47.22			Exact or approximate P value?		Exact
		11.53	36.59			P value summary		**
		6.25	83.78			Significantly different (P < 0.05)?		Yes
		2.5	63.24			One- or two-tailed P value?		Two-tailed
Supplementary Figure 4d
		EGFP		hM4Di
		NC	HFF	NC	HFF	Mann Whitney test	P value		EGFP	hM4Di
Day4 food consumption(g)		0.82	0	0.26	0.29		Exact or approximate P value?		0.0079	0.3095
		0.66	0.02	0.38	0.34		P value summary		Exact	Exact
		0.69	0.09	0.52	0.3		Significantly different (P < 0.05)?		**	ns
		0.75	0.05	0.12	0.62		One- or two-tailed P value?		Yes	No
		0.78	0.02	0.25	0.43				Two-tailed	Two-tailed

## Sheet: Supplementary Figure 5b,d-g
Supplementary Figure 5b
				c-Fos+TPH2+	c-Fos(total)			c-Fos+ only	c-Fos(total)
	c-Fos+TPH2+(%)	17.42		68	354	0.19209		286	354	0.80791
	c-Fos+ only(%)	82.58		104	491	0.211813		387	491	0.788187
				57	402	0.141791		345	402	0.858209
				55	364	0.151099		309	364	0.848901
					mean	0.1742			mean	0.8258
Supplementary Figure 5d
								EGFP		hM4Di
		EGFP	hM4Di					NC	HFF	NC	HFF
HFF Preference(%)		7.87	6.67			Day4 food consumption(g)		0.82	0.07	0.7	0.05
		8.7	4.29					0.63	0.06	0.67	0.03
		12.7	3.45					0.55	0.08	0.84	0.03
		0	9.86					0.69	0	0.63	0.07
		3.9	8.22					0.74	0.03	0.67	0.06
	Mann Whitney test	P value	>0.9999				Mann Whitney test	P value	0.0079		0.0079
		Exact or approximate P value?	Exact					Exact or approximate P value?	Exact		Exact
		P value summary	ns					P value summary	**		**
		Significantly different (P < 0.05)?	No					Significantly different (P < 0.05)?	Yes		Yes
		One- or two-tailed P value?	Two-tailed					One- or two-tailed P value?	Two-tailed		Two-tailed
Supplementary Figure 5e
								EGFP		hM4Di
		EGFP	hM4Di					NC	HFF	NC	HFF
HFF Preference(%)		11.26	4.92			Day4 food consumption(g)		0.63	0.08	0.58	0.03
		6.58	8.57					0.71	0.05	0.64	0.06
		9.59	7.59					0.66	0.07	0.73	0.06
		2.47	10.13					0.79	0.02	0.71	0.08
		4.26	0					0.68	0.03	0.77	0
	Mann Whitney test	P value	>0.9999				Mann Whitney test	P value	0.0079		0.0079
		Exact or approximate P value?	Exact					Exact or approximate P value?	Exact		Exact
		P value summary	ns					P value summary	**		**
		Significantly different (P < 0.05)?	No					Significantly different (P < 0.05)?	Yes		Yes
		One- or two-tailed P value?	Two-tailed					One- or two-tailed P value?	Two-tailed		Two-tailed
Supplementary Figure 5f
								EGFP		hM4Di
		EGFP	hM4Di					NC	HFF	NC	HFF
HFF Preference(%)		13.79	8.99			Day4 food consumption(g)		0.5	0.08	0.81	0.08
		2.94	0					0.66	0.02	0.74	0
		5.71	6.33					0.66	0.04	0.74	0.05
		0	7.46					0.75	0	0.62	0.05
		10.77	4.84					0.58	0.07	0.59	0.03
	Mann Whitney test	P value	0.8968				Mann Whitney test	P value	0.0079		0.0079
		Exact or approximate P value?	Exact					Exact or approximate P value?	Exact		Exact
		P value summary	ns					P value summary	**		**
		Significantly different (P < 0.05)?	No					Significantly different (P < 0.05)?	Yes		Yes
		One- or two-tailed P value?	Two-tailed					One- or two-tailed P value?	Two-tailed		Two-tailed
Supplementary Figure 5g
								EGFP		hM4Di
		EGFP	hM4Di					NC	HFF	NC	HFF
HFF Preference(%)		6.56	4.88			Day4 food consumption(g)		0.57	0.04	0.78	0.04
		4.35	9.38					0.66	0.03	0.58	0.06
		2.41	7.23					0.81	0.02	0.77	0.06
		10.45	0					0.6	0.07	0.7	0
		5.63	6.25					0.67	0.04	0.6	0.04
	Mann Whitney test	P value	>0.9999				Mann Whitney test	P value	0.0079		0.0079
		Exact or approximate P value?	Exact					Exact or approximate P value?	Exact		Exact
		P value summary	ns					P value summary	**		**
		Significantly different (P < 0.05)?	No					Significantly different (P < 0.05)?	Yes		Yes
		One- or two-tailed P value?	Two-tailed					One- or two-tailed P value?	Two-tailed		Two-tailed

[truncated: 11 more sheets: Supplementary Figure 6c,d, Supplementary Figure 8b, Supplementary Figure 9b,c, Supplementary Figure 10b, Supplementary Figure 11g,h, Supplementary Figure 12b,c, Supplementary Figure 14c,e, Supplementary Fig.15c,d,g,h,k,i, Supplementary Figure 16a-i, Supplementary Figure 17c,d, Sheet1]
